# Supplementary material for: Song convergence in multiple urban populations of silvereyes (Zosterops lateralis)
Source: Ecol Evol. 2012 Jul 16;2(8):1977–84. doi: 10.1002/ece3.320 (PMC3434000; doi:10.1002/ece3.320)
Supplement: Supplementary file 3 [file ece30002-1977-SD5.txt]

a) 
b) 
c) 
