# Supplementary material for: Song convergence in multiple urban populations of silvereyes (Zosterops lateralis)
Source: Ecol Evol. 2012 Jul 16;2(8):1977–84. doi: 10.1002/ece3.320 (PMC3434000; doi:10.1002/ece3.320)
Supplement: Supplementary file 6 [file ece30002-1977-SD6.txt]

Adelaide 
Melbourne 
Hobart 
Brisbane 
Sydney 
Canberra 
500 km 
Gra6on 
n = 6, 4 
n = 5, 7 
n = 6, 4 
n = 8, 5 
n = 5, 5 
n = 5, 6 
n = 9, 6 
